# Supplementary material for: Genetic Diversity of Trypanosomes Infesting Cattle from Savannah District in North of Côte d’Ivoire Using Conserved Genomic Signatures: rRNA, ITS1 and gGAPDH
Source: Pathogens. 2024 Mar 19;13(3):262. doi: 10.3390/pathogens13030262 (PMC10974534; doi:10.3390/pathogens13030262)
Supplement: Supplementary file 1 [file pathogens-13-00262-s001.zip]

Archive with 1 entries (1 files):
- pathogens-2885881-supplementary.pdf
